# Supplementary material for: Comprehensive genomic and functional characterization of a phytoplasma associated with root retardation, early bolting, witches’-broom, and phyllody in daikon (Raphanus sativus L.)
Source: Front Microbiol. 2025 Sep 9;16:1654928. doi: 10.3389/fmicb.2025.1654928 (PMC12454383; doi:10.3389/fmicb.2025.1654928)
Supplement: Supplementary file 2 [file Data_Sheet_2.zip]

Archive with 26 entries (26 files):
- F3.tif
- F5b-1.tif
- F5b-2.tif
- F5c-1.tif
- F5c-2.tif
- F5c-3.tif
- F6b.tif
- F6c-1.tif
- F6c-2.tif
- F6c-3.tif
- F6c-4.tif
- F6c-5.tif
- F6c-6.tif
- F7a-1.tif
- F7a-2.tif
- S2a-1.tif
- S2a-2.tif
- S2b-1.tif
- S2b-2.tif
- S4b.tif
- S4c.tif
- S4d.tif
- S4e.tif
- S4f.tif
- S4g.tif
- S4h.tif
